# Supplementary material for: Effects of Organic Acids on the Release of Fruity Esters in Water: An Insight at the Molecular Level
Source: Molecules. 2022 May 4;27(9):2942. doi: 10.3390/molecules27092942 (PMC9100015; doi:10.3390/molecules27092942)
Supplement: Supplementary file 1 [file molecules-27-02942-s001.zip]

Archive with 1 entries (1 files):
- molecules-1695015-supplementary.pdf
